# Supplementary material for: Development of an openEHR Template for COVID-19 Based on Clinical Guidelines
Source: J Med Internet Res. 2020 Jun 10;22(6):e20239. doi: 10.2196/20239 (PMC7288685; doi:10.2196/20239)
Supplement: Multimedia Appendix 1 [file jmir_v22i6e20239_app1.xlsx]

## Sheet: Data Items
Sections	Subsection	Extracted data Elements
		Symptomatic
IV. Clinical Characteristics	1. Clinical manifestations	fever
		dry cough
		fatigue
		nasal congestion
		runny nose
		sore throat
		diarrhea
		dyspnea
		Muscle pain
		hypoxemia
		acute respiratory distress syndrome
		septic shock
		metabolic acidosis
		coagulopathy
		multiple organ failure
		Pneumonia
		Pregnancy (incl gestation)
		Immunodeficiency
		Comorbid conditions
		Acute respiratory failure
		symptoms
		Diarrhea
		NCP(COVID-19)
	2. Laboratory tests	peripheral WBC count
		lymphocyte count
		liver enzymes
		lactate dehydrogenase (LDH)
		muscle enzymes
		myoglobin
		troponin
		c-reactive protein
		erythrocyte sedimentation rate
		procalcitonin
		D-dimer
		peripheral blood lymphocyte count
		inflammatory factors
		Reverse Transcription-Polymerase Chain Reaction
		Next Generation Sequencing
		nasopharyngeal swabs
		serological findings
		sputum
		lower respiratory tract secretions
		novel coronavirus nucleic acid
		serum IgM antibody
		titer of serum IgG antibody
		nucleic acid test
	3. Chest imaging	multiple small patchy shadows
		interstitial changes
		multiple ground glass opacities
		infiltration
		pulmonary consolidation
		pleural effusion
V. Case Definitions	1. Suspect cases	suspected cases
		History of travel to Wuhan and its surrounding areas within 14 days prior to the onset of the disease
		History of residence in Wuhan and its surrounding areas within 14 days prior to the onset of the disease
		History of travel to some communities where cases have been reported within 14 days prior to the onset of the disease
		History of residence in some communities where cases have been reported within 14 days prior to the onset of the disease
		In contact with novel coronavirus infected people (with positive results for the nucleic acid test) within 14 days prior to the onset of the disease
		In contact with patients who have fever from Wuhan and its surrounding areas within 14 days before the onset of the disease
		In contact with patients who have respiratory symptoms from Wuhan and its surrounding areas within 14 days before the onset of the disease
		In contact with patients who have fever from communities where confirmed cases have been reported within 14 days before the onset of the disease
		In contact with patients who have respiratory symptoms from communities where confirmed cases have been reported within 14 days before the onset of the disease
		cases from clustering
		fever
		respiratory symptoms
		NCP
		imaging characteristics
		WBC count
		lymphocyte count
	2. Confirmed cases	confirmed cases
		real-time fluorescent(RT-PCR)
		viral gene sequence
		serum IgM antibody
		serum IgG antibody
VI. Clinical Classification		clinical Classification
	1. Mild cases	mild cases
		mild clinical symptoms
		imaging Examination
	2. Moderate cases	moderate cases
		fever
		respiratory symptoms
		pneumonia
	3. Severe cases	severe cases
		respiratory distress
		respiratory rate
		oxygen saturation
		arterial partial pressure of oxygen (PaO2)
		fraction of inspired oxygen (FiO2)
		pulmonary imaging
		Age
		Crying
		Labored Breathing
		cyanosis
		intermittent apnea
		lethargy
		convulsion
		Difficulty feeding
		dehydration
	4. Critical cases	critical cases
		respiratory failure
		mechanical ventilation
		shock
		ICU care
VII. Clinical early warning indicators of severe and critical cases	1. Adults	peripheral blood lymphocytes count
		Interleukin-6
		c-reactive proteins
	2. Children	infiltration on lobes
		pleural effusion
VIII. Differential Diagnosis		Differential Diagnosis
IX. Case Finding and Reporting		nucleic acid tests
		NCP suspect case
		NCP virus specific IgM
		NCP virus specific IgG
X. Treatment	1.Treatment venue	Isolation because of infection
		Admission to intensive care unit
	2. General treatment	rest in bed
		supportive therapies
		Fluid balance monitoring
		Feeding and dietry regime
		ensuring sufficient caloric intake
		monitoring water and electrolyte balance
		maintain internal environment stability
		Vital signs monitoring
		Oxygen saturation measurement
		blood routine
		urine routine
		biochemical indicators
		liver enzyme
		myocardial enzyme
		renal function
		coagulation function
		arterial blood gas analysis
		chest imaging
		cytokines detection
		Oxygen therapy support
		nasal catheter
		mask oxygenation
		nasal high-flow oxygen therapy
		inhalation of mixed hydrogen and oxygen
		Antiviral therapy
		Interferon alfa
		Ribavirin
		Lopinavir
		Ritonavir
		Methylprednisolone
		Chloroquine phosphate
		Glucocorticoid
		arbidol
		Antibiotic therapy
		antibiotic drugs
	3. Treatment of severe and critical cases	complications
		respiratory support
		oxygen therapy
		nasal cannulas for oxygen inhalation
		masks for oxygen inhalation
		respiratory distress
		hypoxemia
		nasal high-flow oxygen therapy
		Non-invasive ventilation
		Mechanical ventilation
		tracheal intubation
		invasive mechanical ventilation
		rescue therapy
		alveolar recruitment
		prone position ventilation
		Extracorporeal membrane oxygenation(ECMO)
		FiO2
		oxygenation index
		Circulatory support
		arterial blood gas analysis
		invasive hemodynamic monitor
		non-invasive hemodynamic monitor
		nutrition support
		continuous renal replacement therapy (CRRT)
		Hyperkalemia
		Pulmonary edema
		Fluid overload pulmonary edema
		convalescent plasma treatment
		blood purification treatment
		plasma exchange
		plasma absorption
		plasma perfusion
		blood/plasma filtration
		inflammatory factors
		inflammatory reactions
		Immunotherapy
		Extensive lung lesions
		Tocilizumab
		oxygenation indicators
		body's inflammatory response
		Glucocorticoid hormone therapy
		Xuebijing injection
		intestinal microecological regulators
		Gamma globulin
		Termination of pregnancy
		extracorporeal blood purification technology
		Psychological counselling
		Traditional Chinese Medicine therapy
XI.Discharge criteria and after-discharge considerrations	1.Discharge criteria	Body temperature
		Respiratory
		Chest x-ray
		Nucleic acid tests
